# Supplementary material for: Knockout of p21-Activated Kinase 4 Stimulates MHC I Expression of Pancreatic Cancer Cells via an Autophagy-Independent Pathway
Source: Cancers (Basel). 2025 Feb 3;17(3):511. doi: 10.3390/cancers17030511 (PMC11817421; doi:10.3390/cancers17030511)
Supplement: Supplementary file 1 [file cancers-17-00511-s001.zip]

Archive with 1 entries (1 files):
- cancers-3413536-supplementary.pdf
